# Supplementary material for: Exogenous Melatonin Reinforces Photosynthesis, Antioxidant Defense and Gene Expression to Ameliorate Na2CO3 Stress in Maize
Source: Plants (Basel). 2024 Oct 11;13(20):2844. doi: 10.3390/plants13202844 (PMC11511503; doi:10.3390/plants13202844)
Supplement: Supplementary file 1 [file plants-13-02844-s001.zip]

Archive with 1 entries (1 files):
- plants-3194664-supplementary.pdf
